# Supplementary material for: Coefficient of Variation in Metastatic Lymph Nodes Determined by 18F-FDG PET/CT in Patients with Advanced NSCLC: Combination with Coefficient of Variation in Primary Tumors
Source: Cancers (Basel). 2024 Jan 9;16(2):279. doi: 10.3390/cancers16020279 (PMC10813913; doi:10.3390/cancers16020279)
Supplement: Supplementary file 1 [file cancers-16-00279-s001.zip]

Archive with 1 entries (1 files):
- cancers-2784233-supplementary.pdf
